# Supplementary material for: Factors affecting the use of biosecurity measures for the protection of ruminant livestock and farm workers against infectious diseases in central South Africa
Source: Transbound Emerg Dis. 2022 Apr 5;69(5):e1899–912. doi: 10.1111/tbed.14525 (PMC9790579; doi:10.1111/tbed.14525)
Supplement: Supplementary file 3 — SUPPORTING INFORMATION [file TBED-69-e1899-s001.xlsx]

## Sheet: Sheet3
	Table S 1 Phi coefficient matrix for pairwise comparisons of correlations between biosecurity measures
	Biosecurity measures (Phi correlation coefficients)	Maintain property fencing	Separate rearing of different species	Separate equipment use on different species	Quarantine of new animals	Isolation of sick animals	Isolation of pregnant animals	Cleaning/disinfection of animal transport vehicles	Vaccination	Tick control	Bite fly/mosquito control
f22biosecf~e	Maintain property fencing	1
f22biosecs~p	Separate rearing of different species	0.0741	1
f2~p_corr1sp	Separate equipment use on different species	0.1801	0.4139	1
f22biosecq~e	Quarantine of new animals	0.1472	0.0559	0.1373	1
f22biose~ter	Isolation of sick animals	0.1835	0.0917	0.1095	0.2577	1
f22biosecs~t	Isolation of pregnant animals	0.078	0.1297	0.2343	0.1866	0.1566	1
f22biosecc~e	Cleaning/disinfection of animal transport vehicles	0.1488	0.0865	0.165	0.1781	0.1742	0.2597	1
f22biosecv~e	Vaccination	0.2084	0.0861	0.2019	0.1083	0.1835	0.233	0.2251	1
f22biosect~t	Tick control	0.1266	0.1916	0.1824	0.1719	0.1583	0.1994	0.162	0.3611	1
f22biosecm~t	Bite fly/mosquito control	0.1573	0.1412	0.1339	0.2865	0.2272	0.2569	0.0371	0.2823	0.3355	1
	Interpretation of Phi coefficient
	-1.0 to -0.7 strong negative association.
	-0.7 to -0.3 weak negative association.
	-0.3 to +0.3 little or no association.
	+0.3 to +0.7 weak positive association.
	+0.7 to +1.0 strong positive association.
